# Supplementary material for: Platelet-specific SLFN14 deletion causes macrothrombocytopenia and platelet dysfunction through dysregulated megakaryocyte and platelet gene expression
Source: J Clin Invest. 2025 Aug 12;135(20):e189100. doi: 10.1172/JCI189100 (PMC12520693; doi:10.1172/JCI189100)
Supplement: Supplemental data set 1 [file jci-135-189100-s050.xlsx]

## Sheet: MKs
X	SYMBOL	log2FoldChange	padj	diffexpressed
ENSMUST00000107119.9	Ubtf	22.5028	1.61632e-05	UP
ENSMUST00000162116.8	Fxyd5	22.0174	2.77458e-05	UP
ENSMUST00000102754.11	Pkp4	21.9478	4.97561e-07	UP
ENSMUST00000064948.13	Dnah6	21.8806	3.14812e-05	UP
ENSMUST00000099945.6	Amd1	21.8158	3.3734e-05	UP
ENSMUST00000120105.8	Cdk9	21.7113	3.73911e-05	UP
ENSMUST00000204626.3	Brpf1	21.5709	4.27308e-05	UP
ENSMUST00000113038.8	Uhrf1	21.5186	4.40558e-05	UP
ENSMUST00000107757.8	Coro2a	21.511	4.40558e-05	UP
ENSMUST00000031859.14	Trim24	21.4885	4.41015e-05	UP
ENSMUST00000027947.13	Angel2	20.931	9.45168e-05	UP
ENSMUST00000106244.9	Endov	20.8767	4.83854e-07	UP
ENSMUST00000107115.8	Ubtf	20.8708	0.000100875	UP
ENSMUST00000049503.10	Eml4	20.7775	8.04082e-07	UP
ENSMUST00000228908.2	Cyrib	20.59	8.04082e-07	UP
ENSMUST00000239021.2	Ei24	20.2594	0.000219923	UP
ENSMUST00000051446.16	Jmjd1c	20.0821	0.000276707	UP
ENSMUST00000233102.2	Fkbp5	20.0557	4.03837e-06	UP
ENSMUST00000160908.8	Pou2f1	19.9435	2.38493e-06	UP
ENSMUST00000141298.9	Arhgap21	9.87059	0.000132704	UP
ENSMUST00000107654.8	Hps5	9.6733	4.43362e-09	UP
ENSMUST00000040468.16	Primpol	9.35314	2.31445e-09	UP
ENSMUST00000097317.10	Slc29a1	9.01227	0.000941461	UP
ENSMUST00000202089.4	Hsph1	8.75623	0.0012918	UP
ENSMUST00000115174.4	Rab23	8.67942	0.0078305	UP
ENSMUST00000138927.2	Oxct1	8.6499	4.83854e-07	UP
ENSMUST00000178710.8	Clasp1	8.52581	0.00633034	UP
ENSMUST00000072695.13	Tle1	8.3981	4.98061e-07	UP
ENSMUST00000098374.9	Adarb1	8.19964	0.0310352	UP
ENSMUST00000183038.8	Ccser2	8.11785	3.59289e-06	UP
ENSMUST00000109988.2	Tcn2	8.1047	0.00968623	UP
ENSMUST00000131124.2	Zbtb33	8.03482	0.0175862	UP
ENSMUST00000042075.8	Dgki	8.0153	1.67155e-05	UP
ENSMUST00000023057.10	Nptxr	7.7031	0.026772	UP
ENSMUST00000055425.15	Phtf1	7.54911	0.0271486	UP
ENSMUST00000065049.15	Rnaseh2a	7.5436	0.0357206	UP
ENSMUST00000156550.8	Syvn1	7.51429	0.00234556	UP
ENSMUST00000045969.8	Zfp458	7.43726	0.0348512	UP
ENSMUST00000134882.8	Camsap1	7.41575	0.0330182	UP
ENSMUST00000209467.2	Gm45713	6.70124	0.0014339	UP
ENSMUST00000113590.8	Speg	6.56514	0.00214101	UP
ENSMUST00000162069.3	Pagr1a	6.42243	0.000934492	UP
ENSMUST00000213179.2	Abhd14b	3.98743	0.0331615	UP
ENSMUST00000189998.3	Acad11	2.04694	0.0292962	UP
ENSMUST00000081713.11	Ncoa2	1.53984	0.00381159	UP
ENSMUST00000105675.8	Park7	-3.35891	0.0311571	DOWN
ENSMUST00000174265.2	Ptpn6	-4.93472	0.0488345	DOWN
ENSMUST00000100676.3	Bmp4	-6.01235	0.046984	DOWN
ENSMUST00000065536.9	Fam161b	-6.02389	0.0227573	DOWN
ENSMUST00000095668.10	Pkib	-6.08404	0.008554	DOWN
ENSMUST00000229648.2	Letmd1	-6.1332	0.00512844	DOWN
ENSMUST00000022303.17	Thrb	-6.28528	0.0140132	DOWN
ENSMUST00000174863.8	Ciao1	-6.3006	0.00260261	DOWN
ENSMUST00000190337.7	Eya1	-6.48889	0.00595374	DOWN
ENSMUST00000073012.13	Postn	-6.54218	0.0340222	DOWN
ENSMUST00000119989.3	Zscan22	-6.63155	0.00214101	DOWN
ENSMUST00000111218.8	Mettl27	-6.99963	0.000605669	DOWN
ENSMUST00000028850.15	Kcnip3	-7.42756	0.0421078	DOWN
ENSMUST00000098994.7	Rpl29	-7.5595	0.0227573	DOWN
ENSMUST00000045761.7	Lzts3	-7.61107	0.0421078	DOWN
ENSMUST00000113138.8	Ugt1a6b	-7.64004	0.0432894	DOWN
ENSMUST00000123362.8	Mecp2	-7.69435	0.000174422	DOWN
ENSMUST00000076022.7	Exosc10	-7.74514	0.000605669	DOWN
ENSMUST00000110999.8	Map2k7	-7.78972	0.0121714	DOWN
ENSMUST00000125995.8	Tbcel	-7.83639	0.026772	DOWN
ENSMUST00000096119.5	Asah2	-7.97548	0.0119838	DOWN
ENSMUST00000159327.2	Myc	-8.26517	0.00769881	DOWN
ENSMUST00000114933.9	Inpp4a	-8.28172	0.0295904	DOWN
ENSMUST00000225591.2	Kif13a	-8.72996	1.22051e-07	DOWN
ENSMUST00000088287.10	Rab23	-8.77966	0.00291611	DOWN
ENSMUST00000178440.8	Git2	-9.27726	0.00202563	DOWN
ENSMUST00000095035.3	Zbtb43	-9.30038	0.00214101	DOWN
ENSMUST00000098966.5	Arhgef18	-9.49275	0.000483998	DOWN
ENSMUST00000119800.8	Zfp740	-9.50768	1.08294e-08	DOWN
ENSMUST00000239403.2	Abhd4	-9.77777	0.0442276	DOWN
ENSMUST00000236006.2	Sipa1	-10.0249	0.0348512	DOWN
ENSMUST00000178015.8	Pum2	-10.7878	0.0134289	DOWN
ENSMUST00000188894.7	Fn1	-11.0225	7.1591e-11	DOWN
ENSMUST00000114689.8	Kmt2a	-11.0484	0.00856307	DOWN
ENSMUST00000203380.3	Rasgrp4	-21.1654	2.39351e-13	DOWN
ENSMUST00000200441.5	Supt20	-21.199	2.3863e-13	DOWN
ENSMUST00000172165.8	Septin2	-21.5107	4.40558e-05	DOWN
ENSMUST00000163123.3	Slc8a1	-21.5353	2.3863e-13	DOWN
ENSMUST00000107048.8	Rab6a	-21.55	5.2712e-07	DOWN
ENSMUST00000045621.9	Baz2a	-21.6226	4.1736e-05	DOWN
ENSMUST00000125721.8	Nfat5	-21.7636	3.57919e-05	DOWN
ENSMUST00000118487.8	Fam234a	-21.7724	1.25327e-06	DOWN
ENSMUST00000117268.9	Otud6b	-21.9018	3.14812e-05	DOWN
ENSMUST00000106484.8	Mast2	-22.0074	2.77458e-05	DOWN
ENSMUST00000238906.2	Aff3	-22.2226	2.13158e-05	DOWN
ENSMUST00000131237.8	Zfp961	-22.3008	1.95367e-05	DOWN
ENSMUST00000185355.7	Ldb1	-22.38	1.78619e-05	DOWN
ENSMUST00000170416.8	Snx25	-22.4907	1.61632e-05	DOWN
ENSMUST00000208002.2	Pnpla6	-22.9493	8.58252e-06	DOWN
ENSMUST00000002172.14	Acp2	-23.0737	1.73442e-06	DOWN
ENSMUST00000130305.9	Myo18a	-23.2172	5.8698e-06	DOWN
ENSMUST00000117280.8	Smc2	-23.89	2.38493e-06	DOWN

## Sheet: Plts
X	SYMBOL	log2FoldChange	padj	diffexpressed
ENSMUST00000166939.8	Adgre5	23.2426	6.79e-11	UP
ENSMUST00000115457.8	Eif4g1	22.3086	1.56e-06	UP
ENSMUST00000186465.7	Trip12	21.8842	2.07e-06	UP
ENSMUST00000110336.4	Ubr5	21.5798	1.66e-06	UP
ENSMUST00000121127.2	Ccng2	21.4407	1.66e-06	UP
ENSMUST00000128490.9	Dcaf11	21.3846	2.19e-06	UP
ENSMUST00000106348.8	Aldoa	20.5731	4.18e-06	UP
ENSMUST00000110658.8	Tubgcp4	20.4256	4.18e-06	UP
ENSMUST00000048781.4	Pck2	20.0535	4.18e-06	UP
ENSMUST00000133820.2	Rin3	20.0442	5.47e-06	UP
ENSMUST00000160360.2	Hipk2	20.0123	4.18e-06	UP
ENSMUST00000027886.14	Ralgps2	19.913	5.47e-06	UP
ENSMUST00000108477.2	Tax1bp3	19.7943	5.47e-06	UP
ENSMUST00000106458.2	Itgb4	19.768	5.67e-06	UP
ENSMUST00000179353.8	Septin2	19.7038	0.001147	UP
ENSMUST00000020496.14	Adarb1	19.6634	6.73e-06	UP
ENSMUST00000112436.9	Ep400	18.8565	3.46e-05	UP
ENSMUST00000037142.13	Cd226	13.3125	3.44e-09	UP
ENSMUST00000170811.8	Rnf14	10.1507	0.010331	UP
ENSMUST00000035646.11	Plcb4	9.64487	0.018916	UP
ENSMUST00000099709.10	Dgkz	9.55552	0.028107	UP
ENSMUST00000223722.2	Zfp131	9.22033	0.039022	UP
ENSMUST00000150627.11	Tmem134	8.89105	0.007033	UP
ENSMUST00000038867.13	Opa1	8.26901	0.023565	UP
ENSMUST00000237208.2	Lcor	7.97758	0.004821	UP
ENSMUST00000221368.2	Gpatch2l	7.39676	0.019044	UP
ENSMUST00000034499.10	Dcun1d5	-6.58213	0.038215	DOWN
ENSMUST00000059226.7	Ifi205	-7.23126	0.029144	DOWN
ENSMUST00000012580.13	Hps3	-7.73143	0.001615	DOWN
ENSMUST00000113623.8	Glb1l	-7.86681	0.001173	DOWN
ENSMUST00000191473.7	Rbpms	-8.23442	0.000261	DOWN
ENSMUST00000106653.4	Usp47	-8.50511	7.75e-05	DOWN
ENSMUST00000233506.2	Ptp4a1	-11.3955	2.07e-06	DOWN
ENSMUST00000112903.8	Acsl4	-24.3568	1.88e-10	DOWN
