# Supplementary material for: Platelet-specific SLFN14 deletion causes macrothrombocytopenia and platelet dysfunction through dysregulated megakaryocyte and platelet gene expression
Source: J Clin Invest. 2025 Aug 12;135(20):e189100. doi: 10.1172/JCI189100 (PMC12520693; doi:10.1172/JCI189100)
Supplement: Supporting data values [file jci-135-189100-s054.xlsx]

## Sheet: FIG 1A P-Syk525 526 
Phos-Syk 525-526	Control	V220D	K219N			GAPDH Normalised	Control	V220D	K219N
Basal	0.0468571	0.0535339	0.119598	OD values from bands on blot		Basal	1	1	1
coll 3	0.163484	0.119177	0.0678885			coll 3	1.14661	0.969693	1.15283
coll 10	0.215711	0.24864	0.195979			coll 10	1.13904	0.959811	1.10591
crp 3	0.430126	0.414282	0.175258			crp 3	1.16722	0.919843	1.08893
crp10	0.659713	0.611471	0.233468			crp10	1.17701	0.967019	1.04998
control coll 10		0.223385	0.135886			control coll 10	1.49666	1.00004	1.17762
Basal	0.102936	0.0411083	0.118839			Basal	0.891932	0.789724	0.926066
par1 30	0.118382	0.120779	0.0623368			par1 30	0.92491	0.776966	1.03889
par1 100	0.13763	0.060204	0.0746837			par1 100	0.812331	0.728988	0.977157
adp 30	0.110754	0.0678306	0.0752702			adp 30	0.809694	0.743342	0.979251
adp 100	0.12077	0.0566606	0.0656762			adp 100	0.92535	0.717933	0.921358
control coll 10		0.196827	0.212651
Blank membrane par-1-adp	0.00127149
GAPDH	Control	V220D	K219N			Normalised Phos-Syk/GAPDH	Control	V220D	K219N	Normalised values. Optical density of P-Syk525 526 relative to GAPDH
Basal	0.341307	9.38619	0.414195		GAPDH OD values from bands on blot	Basal	0.0468571	0.0535339	0.119598
coll 3	0.297667	9.67954	0.359287			coll 3	0.142581	0.122902	0.0588888
coll 10	0.299645	9.7792	0.374527			coll 10	0.18938	0.259051	0.17721
crp 3	0.292411	10.2041	0.380368			crp 3	0.368505	0.450383	0.160945
crp10	0.289978	9.70631	0.394478			crp10	0.5605	0.632326	0.222355
control coll 10	0.228046	9.38584	0.351722			par1 30	0.127993	0.15545	0.0600033
Basal	0.38266	11.8854	0.447263			par1 100	0.169426	0.0825857	0.0764296
par1 30	0.369016	12.0806	0.39869			adp 30	0.136786	0.0912508	0.0768651
par1 100	0.420158	12.8756	0.423878			adp 100	0.130513	0.0789218	0.071282
adp 30	0.421526	12.627	0.422971
adp 100	0.368841	13.0739	0.449548
control coll 10	0.298073	12.377	0.372355			Normalised Total Syk/GAPDH	Control	V220D	K219N
Blank membrane par-1-adp						Basal	0.237548	0.939714	0.653387
						coll 3	0.301023	0.904999	0.426326
Total-Syk 525-526	Control	V220D	K219N			coll 10	0.418644	0.874354	0.604347
Basal	0.237548	0.939714	0.653387			crp 3	0.596821	0.871931	0.515421
coll 3	0.345155	0.877571	0.49148			crp10	0.695518	1.37948	0.576387
coll 10	0.476851	0.839215	0.668355			par1 30	0.0455241	1.21309	0.298442
crp 3	0.696621	0.80204	0.561259			par1 100	0.0759858	1.23981	0.327406
crp10	0.81863	1.33399	0.605196			adp 30	0.0463796	1.33457	0.325172
par1 30	0.0421057	0.942531	0.310048			adp 100	0.0401683	1.49243	0.339584
par1 100	0.0617256	0.903807	0.319927
adp 30	0.0375533	0.992039	0.318425
adp 100	0.0371697	1.07146	0.312878			Phospho Syk/Total Syk	Control	V220D	K219N
control coll 10	0.0567989		0.203161			Basal	0.197253	0.0569683	0.183043
						coll 3	0.473655	0.135803	0.138131
						coll 10	0.452367	0.296277	0.293225
						crp 3	0.617446	0.516536	0.312259
						crp10	0.805874	0.458379	0.385773
						par1 30	2.81154	0.128143	0.201055
						par1 100	2.2297	0.0666116	0.23344
						adp 30	2.94926	0.0683749	0.236383
						adp 100	3.24915	0.0528815	0.20991

## Sheet: FIG 1B P-LAT200
	Control	V220D	K219N			GAPDH Normalised	Control	V220D	K219N
Basal	0.0836646	0.0945229	0.160905			Basal	1	1	1
coll 3	0.330618	0.294113	0.147353			coll 3	1.14661	0.969693	1.03742
coll 10	0.745974	0.76804	0.450075			coll 10	1.13904	0.959811	1.04019
crp 3	2.24279	1.91641	0.997529			crp 3	1.16722	0.919843	1.00543
crp10	2.98681	2.87731	1.76774			crp10	1.17701	0.967019	1.05846
control coll 10		0.630668	0.259677			control coll 10	1.49666	1.00004	1.56465
Basal	0.0951329	0.0781845	0.158118			Basal	0.891932	0.789724	1.13216
par1 30	0.129368	0.170786	0.088378			par1 30	0.92491	0.776966	1.08467
par1 100	0.140278	0.131967	0.0778792			par1 100	0.812331	0.728988	1.03406
adp 30	0.0964403	0.135398	0.0670793			adp 30	0.809694	0.743342	0.996233
adp 100	0.0980833	0.0922111	0.0784133			adp 100	0.92535	0.717933	1.0765
control coll 10		0.620592	0.28081
Blank membrane par-1-adp	0.00047487
GAPDH	Control	V220D	K219N			Phospho-LAT/GAPDH signal	Control	V220D	K219N
Basal	0.341307	9.38619	0.48105		GAPDH OD values from bands on blot	Basal	0.0836646	0.0945229	0.160905
coll 3	0.297667	9.67954	0.4637			coll 3	0.288345	0.303305	0.142038
coll 10	0.299645	9.7792	0.462465			coll 10	0.654917	0.800198	0.432687
crp 3	0.292411	10.2041	0.478453			crp 3	1.92148	2.0834	0.992143
crp10	0.289978	9.70631	0.454482			crp10	2.53763	2.97544	1.67011
control coll 10	0.228046	9.38584	0.30745			par1 30	0.139871	0.219811	0.0814794
Basal	0.38266	11.8854	0.424896			par1 100	0.172685	0.181028	0.0753141
par1 30	0.369016	12.0806	0.4435			adp 30	0.119107	0.182148	0.0673329
par1 100	0.420158	12.8756	0.465206			adp 100	0.105996	0.12844	0.0728407
adp 30	0.421526	12.627	0.482869
adp 100	0.368841	13.0739	0.446864
control coll 10	0.298073	12.377	0.357198			Normalised Total-LAT/GAPDH	Control	V220D	K219N
						Basal	0.992869	0.828078	0.637804
Total-LAT	Control	V220D	K219N			coll 3	0.503096	0.848665	0.533011
Basal	0.992869	0.828078	0.637804			coll 10	0.441421	0.85147	0.56406
coll 3	0.576853	0.822945	0.552956			crp 3	0.391675	1.00963	0.635182
coll 10	0.502794	0.81725	0.586728			crp10	0.341607	1.00238	0.513457
crp 3	0.45717	0.928697	0.63863			par1 30	0.341542	0.407915	0.60563
crp10	0.402074	0.969317	0.543473			par1 100	0.437875	0.423017	0.645385
par1 30	0.315896	0.316936	0.656907			adp 30	0.399092	0.438531	0.675427
par1 100	0.3557	0.308374	0.667365			adp 100	0.285557	0.531849	0.602571
adp 30	0.323143	0.325979	0.672882
adp 100	0.26424	0.381832	0.64867			Phospho-LAT/Total-LAT	Control	V220D	K219N
						Basal	0.0842655	0.114147	0.25228
						coll 3	0.573141	0.357391	0.266483
						coll 10	1.48366	0.939785	0.767094
						crp 3	4.9058	2.06354	1.56198
						crp10	7.4285	2.96839	3.25268
						par1 30	0.409527	0.538864	0.134536
						par1 100	0.394371	0.427944	0.116696
						adp 30	0.298445	0.415358	0.0996894
						adp 100	0.37119	0.241497	0.120883

## Sheet: FIG 1C P-MAPK
	Control	V220D	K219N			GAPDH Normalised	Control	V220D	K219N
Basal	0.133033	0.050376	0.0645551			Basal	1	1	1
coll 3	0.488026	0.86996	0.754594			coll 3	1.14661	1.04011	1.03742
coll 10	0.743608	2.28174	1.47361			coll 10	1.13904	0.993298	1.04019
crp 3	1.61305	0.763654	2.21029			crp 3	1.16722	0.92785	1.00543
crp10	1.59908	3.6817	2.52221			crp10	1.17701	0.98792	1.05846
control coll 10	0.332927	0.584911	0.317142			control coll 10	1.49666	0.945829	1.56465
Basal	0.169125	0.00582153	0.079444			Basal	0.891932	0.980123	1.13216
par1 30	0.635707	0.106602	1.4554			par1 30	0.92491	1.02035	1.08467
par1 100	0.66436	0.8407	1.37139			par1 100	0.812331	1.04204	1.03406
adp 30	0.139551	0.0473359	0.107677			adp 30	0.809694	1.05622	0.996233
adp 100	0.129061	0.0453148	0.109822			adp 100	0.92535	1.00613	1.0765
control coll 10	0.377945	0.50085	0.278597
Blank membrane par-1-adp
GAPDH	Control	V220D	K219N			Phospho-MAPK/GAPDH	Control	V220D	K219N
Basal	0.341307	9.98844	0.48105		GAPDH OD values from bands on blot	Basal	0.133033	0.050376	0.0645551
coll 3	0.297667	9.60325	0.4637			coll 3	0.425627	0.836412	0.727377
coll 10	0.299645	10.0558	0.462465			coll 10	0.652839	2.29713	1.41668
crp 3	0.292411	10.7651	0.478453			crp 3	1.38196	0.823036	2.19836
crp10	0.289978	10.1106	0.454482			crp10	1.35859	3.72672	2.38291
control coll 10	0.228046	10.5605	0.30745			par1 30	0.687318	0.104476	1.3418
Basal	0.38266	10.191	0.424896			par1 100	0.817844	0.806782	1.32622
par1 30	0.369016	9.78925	0.4435			adp 30	0.172351	0.0448163	0.108084
par1 100	0.420158	9.58546	0.465206			adp 100	0.139472	0.0450386	0.102017
adp 30	0.421526	9.45677	0.482869
adp 100	0.368841	9.92755	0.446864			Total-MAPK/GAPDH	Control	V220D	K219N
control coll 10	0.298073	9.65854	0.357198			Basal	0.246217	0.381054	0.697731
						coll 3	0.154746	0.324601	0.552869
Total-MAPK	Control	V220D	K219N			coll 10	0.153524	0.347595	0.552454
Basal	0.246217	0.381054	0.697731			crp 3	0.153566	0.395662	0.600057
coll 3	0.177432	0.337621	0.573556			crp10	0.15562	0.423645	0.544765
coll 10	0.174869	0.345265	0.574656			par1 30	0.25264	0.403529	0.446379
crp 3	0.179245	0.367115	0.603315			par1 100	0.258067	0.324319	0.491796
crp10	0.183167	0.418527	0.576611			adp 30	0.325177	0.381462	0.541035
par1 30	0.23367	0.41174	0.484172			adp 100	0.291766	0.499862	0.504616
par1 100	0.209636	0.337953	0.508546
adp 30	0.263293	0.402908	0.538997			Phosph-MAPK/Total MAPK	Control	V220D	K219N
adp 100	0.269986	0.502928	0.543221			Basal	0.54031	0.132202	0.0925214
						coll 3	2.7505	2.57674	1.31564
						coll 10	4.25237	6.60865	2.56434
						crp 3	8.99913	2.08015	3.66358
						crp10	8.73017	8.79681	4.3742
						par1 30	2.72054	0.258907	3.00596
						par1 100	3.16911	2.48762	2.69669
						adp 30	0.530022	0.117486	0.199773
						adp 100	0.478028	0.0901021	0.202167

## Sheet: FIG 1D P-Akt
	Control	V220D	K219N			GAPDH Normalised	Control	V220D	K219N
Basal	0.0722057	0.0518441	0.0734748			Basal	1	1	1
coll 3	0.741863	0.467569	0.305121			coll 3	1.14661	1.04011	1.15283
coll 10	0.859421	0.886579	0.952159			coll 10	1.13904	0.993298	1.10591
crp 3	0.752706	0.2515	0.17841			crp 3	1.16722	0.92785	1.08893
crp10	0.680767	1.29085	1.49702			crp10	1.17701	0.98792	1.04998
control coll 10	0.491113	0.723161	1.07205			control coll 10	1.49666	0.945829	1.17762
Basal	0.079055	0.0244011	0.048915			Basal	0.891932	0.980123	0.926066
par1 30	1.22897	0.0991262	0.779675			par1 30	0.92491	1.02035	1.03889
par1 100	1.37544	0.37582	0.969102			par1 100	0.812331	1.04204	0.977157
adp 30	0.215628	0.0765713	0.0943234			adp 30	0.809694	1.05622	0.979251
adp 100	0.234678	0.0775433	0.0826356			adp 100	0.92535	1.00613	0.921358
control coll 10	0.52236	0.682862	0.667095
Blank membrane par-1-adp
GAPDH	Control	V220D	K219N			Phospho-AKT/GAPDH	Control	V220D	K219N
Basal	0.341307	9.98844	0.414195			Basal	0.0722057	0.0518441	0.0734748
coll 3	0.297667	9.60325	0.359287			coll 3	0.647008	0.449538	0.264673
coll 10	0.299645	10.0558	0.374527			coll 10	0.754516	0.892561	0.860971
crp 3	0.292411	10.7651	0.380368			crp 3	0.644872	0.271056	0.163839
crp10	0.289978	10.1106	0.394478			crp10	0.578387	1.30663	1.42576
control coll 10	0.228046	10.5605	0.351722			par1 30	1.32875	0.0971494	0.750488
Basal	0.38266	10.191	0.447263			par1 100	1.6932	0.360658	0.991757
par1 30	0.369016	9.78925	0.39869			adp 30	0.266308	0.0724956	0.096322
par1 100	0.420158	9.58546	0.423878			adp 100	0.25361	0.0770706	0.089689
adp 30	0.421526	9.45677	0.422971
adp 100	0.368841	9.92755	0.449548			Total-AKT/GAPDH	Control	V220D	K219N
control coll 10	0.298073	9.65854	0.372355			Basal	0.0971676	0.133116	0.192334
						coll 3	0.0593224	0.147245	0.130124
Total-AKT	Control	V220D	K219N			coll 10	0.0596459	0.159449	0.195615
Basal	0.0971676	0.133116	0.192334			crp 3	0.0445994	0.127175	0.12655
coll 3	0.0680193	0.153151	0.15001			crp10	0.0502024	0.166786	0.230491
coll 10	0.0679389	0.158381	0.216333			par1 30	0.292057	0.407798	0.248176
crp 3	0.0520572	0.117999	0.137804			par1 100	0.35814	0.346354	0.295751
crp10	0.0590886	0.164771	0.242012			adp 30	0.322174	0.395528	0.139015
par1 30	0.270127	0.416096	0.257828			adp 100	0.272087	0.399457	0.135392
par1 100	0.290928	0.360914	0.288995
adp 30	0.260862	0.417764	0.136131			Phospho-AKT/Total-AKT	Control	V220D	K219N
adp 100	0.251776	0.401907	0.124744			Basal	0.743105	0.389464	0.382017
						coll 3	10.9066	3.05299	2.03401
						coll 10	12.6499	5.59778	4.40135
						crp 3	14.4592	2.13136	1.29466
						crp10	11.5211	7.83418	6.18573
						par1 30	4.54962	0.238229	3.02402
						par1 100	4.72775	1.0413	3.35336
						adp 30	0.826595	0.183288	0.692888
						adp 100	0.93209	0.192938	0.662441

## Sheet: FIG 2D mRNA qRTPCR
		N1	N2	N3	N4	N5					GAPDH	N1	N2	N3	N4	N5
WT	l15f5	33.0739	31.3763	31.8388							l15f5	31.5336	32.6185	31.3394
	28F3	32.626	34.0132	33.4592	33.1687	36.5371					28F3	32.6653	35.3279	33.6438	34.3873
	28m4	28.8209	28.9168	28.7381	28.9061	29.7776					28m4	28.0292	28.2838	27.2203	28.5232	25.986
	83F5	34.1309	33.3713	34.1481	34.4018	35.1064					83F5	36.0158	38.408	38.6838	34.1209	31.1075
	83F2	33.7601	34.137								83F2	33.7768	36.6356	37.2052
	l14f3	31.9405	32.3065	32.436	32.8898	32.8729					l14f3	31.2495	32.5548	31.0223	30.4405	28.318
	l50m2	31.341	31.0705	31.4648							l50m2	29.8794	30.8703	29.0274
	83F3	34.6995	35.676	36.8702							83F3	33.9652	34.3338	31.4661
FL	81m2	38.3403	37.9802	40							81m2	34.0693	35.928	36.2893
	81m4	38.691	38.2618	38.0428	38.7738	40					81m4	32.484	34.0976	34.5317	30.6262	28.5058
	L53M1	36.7173	40	40							L53M1	34.0414	34.2556	33.305
		AVG EXON		ΔCT	ΔΔCT	2^-ΔΔCT					Avg GAPDH
	28F3	33.9608		-0.0452662	1.08966	0.469872				28F3	34.0061
	83F5	34.2317		-1.4355	-0.300572	1.23163				83F5	35.6672
	83F2	33.9485		-1.92402	-0.78909	1.72798				83F2	35.8725
HET	l14f3	32.4891		1.77214	2.90707	0.133317				l14f3	30.717
	l50m2	31.2921		1.36636	2.50129	0.176619				l50m2	29.9257
	83F3	35.7486		2.49355	3.62847	0.0808575				83F3	33.255
	81m2	38.7735		3.34462	4.47955	0.0448251				81m2	35.4289
	81m4	38.7539		6.7048	7.83973	0.00436523				81m4	32.0491
FL	L53M1	38.9058		5.03839	6.17332	0.0138562				L53M1	33.8674
				avg CT WT	-1.13493

## Sheet: FIG 2E PLT COUNT
SLFN14+/+	SLFN14+/+ PF4Cre	SLFN14fl/+ PF4Cre	SLFN14fl/fl PF4Cre
	1152	896	547
	1072	623	564
700	940	902	841
701	888	714	847
704	1172	629	851
864	700	903
880	960	777
1264	856	766
828	872	874	724
	685		574
872	712	828	473
1019	831	780
822	508	686	863
873	840	840	642
907	832	770	757
800	483	688	744
748	614	749	801
921	670	674	787
782	649	700	869
723	861	712	636
874	766	725
	710	867
824			732
950			561
790			585
894			647
781			800
1225			644
688			731
			630
863			849
859			880
605			808
708			546
731			626

## Sheet: FIG 2F PLT MPV
SLFN14+/+	SLFN14+/+ PF4Cre	SLFN14fl/+ PF4Cre	SLFN14fl/fl PF4Cre
5	5.9	5.6	5.2
5	5.4	5.8	5.1
5	5.8	5.4	5.1
4.9	5.4	5.2	5.1
4.9	5.8	5.2	5.1
5.6	5.1	5.5	6.5
5.5	5.5	5.2	6
5.2	5	5.4	6
5.1	5	5.1	5.4
5.2	5	5.1	5.6
5.2	5	5.1	5.5
5.4	5	4.9	5.4
5	5.1	5.2	5.1
5.1	5	5.1	5.1
5.1	5.4	4.9	5.1
5	5	5.1	5.1
5.1	5.4	5.2	5.1
5.1	5.1	5.1	5.1
5.1	5.1	5.1	5.1
5.1	5.1	4.9	5.8
5	5	5.1	5.4
5.1	5.1		5.2
5			5.5
5			5.1
5.1			5.1
5			5.2
5.1			5.1
5.1			5.1
5			5.1
4.9			5.2
5			5.2
5.1			5.2
5.1			5.2
			5.2
			5.1

## Sheet: FIG 2G RBC COUNT
SLFN14+/+	SLFN14+/+ PF4Cre	SLFN14fl/+ PF4Cre	SLFN14fl/fl PF4Cre
	11.48	9.4	7.62
5.49	10.52	10.2	7.2
9.14	7.68	8.69	8.54
9.21	10.12	7.72	9.07
9.06	12	7.6	9.26
9.8	7.91	8.38	11.84
10.56	7.98	8.03
12.68	8.68	8.03	9.08
10.55	8.7	8.1	10.33
9.82	7.73	8.27	9.84
10.13	8.01	7.77	8.82
8.91	8.51	8.55	8.97
9.27	8.09	8.35	9.05
8.81	8.33	8.26	8.49
9.04	5.88	8.4	9.67
9.38	7.29	7.91	9.35
9.07	7.61	5.48	9.21
8.53	8.19	6.08	9.07
7.33	7.39	7.81	8.79
7.56	6.47	7.48	9.36
8.69	7.43	7.18	9.05
7.49	7.72		8.67
7.97			8.82
8.7			7.28
9.05			7.49
8.68			7.57
7.99			8.94
7.44			8.13
8.13			8.43
8.5			8.39
7.92			8.25
7.63			8.33
7.06			7.16
			7.02
			6.7

## Sheet: FIG 2H RBC MCV
SLFN14+/+	SLFN14+/+ PF4Cre	SLFN14fl/+ PF4Cre	SLFN14fl/fl PF4Cre
48	48	47	49
49	46	49	48
49	44	49	48
49	47	49	47
47	48	51	49
47	49	50	47
48	50	49	47
46	50	49	46
47	50	48	48
49	50	50	48
49	49	50	49
48	49	50	49
49	50	50	49
51	49	50	53
48	55	50	49
50	53	51	49
49	53	53	48
47	51	53	49
55	52	50	49
53	53	48	48
48	49	52	47
51	50		48
49			49
51			49
50			49
50			50
49			51
50			50
48			49
49			49
50			49
50			49
53			51
			52
			47

## Sheet: FIG 2I LYMPHOCYTES
SLFN14+/+	SLFN14+/+ PF4Cre	SLFN14fl/+ PF4Cre	SLFN14fl/fl PF4Cre
88.4	82.6	83.4	86.2
88.6	87.9	86.9	88.5
86.2	85.4	88.7	85
88.1	83.7	80.4	70.1
75.8	85.7	67.5	72.2
85.8	73.2	83.2	84.7
83.3	43.3	82.4	84.5
82.3	80.7	72.6	86.4
87.1	73.8	72.1	81.2
86	68.2	80.9	82.4
89.6	67.5	79.4	79.7
88.2	75.9	73.9	85
70.9	69.3	69.4	83
79.1	72.8	72.7	80.2
74	72.2	57.9	86.9
78.4	68.6	67.2	84.2
80.6	73.8	68.8	82.3
73.2	64.9	66.2	77.2
83.3	69.4	67.8	84.7
84.6	72.5	73	79.1
77.5			82.5
54.8			83.7
70.8			87.3
79.6			87.3
68.1			83.5
75.8			89.3
79			80.1
74.9			72.6
74			74.3
82.2			69
59.8			76.9
			73.8

[truncated: 17 more sheets: FIG 2J MONOCYTES, FIG 2K NEUTROPHILS, FIG 2L EOSINOPHILS, FIG 2M BASOPHILS, FIG 3A FSC SSC, FIG 3B GPs, FIG 3C TEM, FIG 4Ai JONA, FIG 4Aii Psel, FIG 4D AGG AUC, FIG 4E SEC AUC, FIG 5A MEG, FIG 5B TAIL BLEED, FIG 5C LASER INJURY, FIG 6- RNAseq SEPARATE XLS DATA, SUPP FIG 3 PLT SPREADING, SUPP FIG 4 PLOIDY]
